# Supplementary material for: Pig nasal and rectal microbiotas are involved in the antibody response to Glaesserella parasuis
Source: Sci Rep. 2025 Jan 17;15:2347. doi: 10.1038/s41598-025-85867-6 (PMC11742689; doi:10.1038/s41598-025-85867-6)
Supplement: Supplementary file 2 — Supplementary Tables. [file 41598_2025_85867_MOESM2_ESM.xlsx]

## Sheet: significant_results
Suplemmentary Table 1. Correlation of delta antibody wiht taxa (orders and genera) and functional modules inferred from picrust2 predicted-metagenome.
Order	Coefficient*	Standard error	P	Q**
k__Bacteria.p__Bacteroidetes.c__Bacteroidia.o__Bacteroidales	0.524245	0.126789	0.000470757	0.00400144
k__Bacteria.p__Firmicutes.c__Clostridia.o__Clostridiales	0.524707	0.126737	0.000464768	0.00400144
k__Bacteria.p__Proteobacteria.c__Gammaproteobacteria.o__Enterobacteriales	1.2086	0.306871	0.000752574	0.00426459
k__Bacteria.p__Firmicutes.c__Bacilli.o__Bacillales	0.820147	0.2197	0.00122784	0.00521834
k__Bacteria.p__Fusobacteria.c__Fusobacteriia.o__Fusobacteriales	0.888582	0.28084	0.00467782	0.0159046
k__Bacteria.p__Proteobacteria.c__Gammaproteobacteria.o__Pseudomonadales	-0.627415	0.225237	0.011082	0.0313991
k__Bacteria.p__Firmicutes.c__Erysipelotrichi.o__Erysipelotrichales	0.373352	0.154088	0.0245176	0.0595428
k__Bacteria.p__Actinobacteria.c__Actinobacteria.o__Actinomycetales	0.501607	0.224009	0.0360943	0.0767003
Genus	Coefficient*	Standard error	P	Q**
k__Bacteria.p__Firmicutes.c__Clostridia.o__Clostridiales.f__.g__	0.785423	0.130468	5.64831e-06	0.000316305
k__Bacteria.p__Proteobacteria.c__Gammaproteobacteria.o__Pseudomonadales.f__Moraxellaceae.g__Enhydrobacter	-2.31633	0.429966	2.41642e-05	0.000676597
k__Bacteria.p__Firmicutes.c__Clostridia.o__Clostridiales.f__Ruminococcaceae.g__	0.579833	0.138214	0.000407431	0.00285202
k__Bacteria.p__Firmicutes.c__Clostridia.o__Clostridiales.f__Lachnospiraceae.g__	0.612734	0.144494	0.000365544	0.00285202
k__Bacteria.p__Bacteroidetes.c__Bacteroidia.o__Bacteroidales.f__S24.7.g__	0.717502	0.164592	0.000275192	0.00285202
k__Bacteria.p__Bacteroidetes.c__Bacteroidia.o__Bacteroidales.f__.Paraprevotellaceae..g__.Prevotella.	0.871225	0.1906	0.000165998	0.00285202
k__Bacteria.p__Firmicutes.c__Clostridia.o__Clostridiales.__.__	0.626606	0.147835	0.000367292	0.00285202
k__Bacteria.p__Proteobacteria.c__Gammaproteobacteria.o__Enterobacteriales.f__Enterobacteriaceae.g__Klebsiella	2.49835	0.580628	0.000314946	0.00285202
k__Bacteria.p__Firmicutes.c__Clostridia.o__Clostridiales.f__Ruminococcaceae.g__Oscillospira	0.80983	0.200067	0.000579599	0.0036064
k__Bacteria.p__Firmicutes.c__Bacilli.o__Bacillales.f__Staphylococcaceae.g__Staphylococcus	1.0892	0.278243	0.000796778	0.00423521
k__Bacteria.p__Firmicutes.c__Clostridia.o__Clostridiales.f__Veillonellaceae.g__Phascolarctobacterium	0.487203	0.126219	0.000907545	0.00423521
k__Bacteria.p__Fusobacteria.c__Fusobacteriia.o__Fusobacteriales.f__Fusobacteriaceae.g__Fusobacterium	1.0393	0.267165	0.000844607	0.00423521
k__Bacteria.p__Proteobacteria.c__Gammaproteobacteria.o__Pasteurellales.f__Pasteurellaceae.__	1.3893	0.369146	0.00114192	0.00491904
k__Bacteria.p__Proteobacteria.c__Gammaproteobacteria.o__Enterobacteriales.f__Enterobacteriaceae.g__Escherichia	1.20176	0.349811	0.00248243	0.00992974
k__Bacteria.p__Firmicutes.c__Clostridia.o__Clostridiales.f__Ruminococcaceae.__	0.878725	0.26284	0.00308239	0.0115076
k__Bacteria.p__Bacteroidetes.c__Bacteroidia.o__Bacteroidales.f__Prevotellaceae.g__Prevotella	0.530128	0.168052	0.00478136	0.0158083
k__Bacteria.p__Firmicutes.c__Clostridia.o__Clostridiales.f__Clostridiaceae.g__	0.513122	0.162743	0.00479893	0.0158083
k__Bacteria.p__Firmicutes.c__Clostridia.o__Clostridiales.f__Ruminococcaceae.g__Ruminococcus	0.473898	0.153483	0.00557976	0.0173592
k__Bacteria.p__Proteobacteria.c__Gammaproteobacteria.o__Pseudomonadales.f__Moraxellaceae.g__Moraxella	0.730388	0.24572	0.00726469	0.0214117
k__Bacteria.p__Firmicutes.c__Clostridia.o__Clostridiales.f__Christensenellaceae.g__	0.706559	0.248325	0.00969118	0.0271353
k__Bacteria.p__Firmicutes.c__Clostridia.o__Clostridiales.f__Lachnospiraceae.g__.Ruminococcus.	1.12614	0.401065	0.0105418	0.0281116
k__Bacteria.p__Firmicutes.c__Clostridia.o__Clostridiales.f__Clostridiaceae.g__Clostridium	0.489241	0.186052	0.0156653	0.0398754
k__Bacteria.p__Bacteroidetes.c__Bacteroidia.o__Bacteroidales.f__Bacteroidaceae.g__Bacteroides	0.54058	0.216821	0.021085	0.0513375
k__Bacteria.p__Actinobacteria.c__Actinobacteria.o__Actinomycetales.f__Corynebacteriaceae.g__Corynebacterium	0.478631	0.19411	0.0223689	0.052194
k__Bacteria.p__Firmicutes.c__Clostridia.o__Clostridiales.f__Veillonellaceae.g__Anaerovibrio	0.704479	0.288927	0.0237292	0.0531534
k__Bacteria.p__Firmicutes.c__Clostridia.o__Clostridiales.f__Lachnospiraceae.g__Coprococcus	0.319575	0.152411	0.0482995	0.10403
KO module	Coefficient*	Standard error	P	Q**	KO DESCRIPTION
M00240	0.100771	0.0268533	0.00117186	0.0222654	Iron complex transport system
M00001	0.0469267	0.0151593	0.00547868	0.0346983	Glycolysis (Embden-Meyerhof pathway), glucose => pyruvate
M00221	0.314436	0.10119	0.00533168	0.0346983	Simple sugar transport system
M00007	0.0441393	0.0166536	0.0149623	0.0568569	Pentose phosphate pathway, non-oxidative phase, fructose 6P => ribose 5P
M00239	0.107289	0.0404171	0.0148273	0.0568569	Peptides/nickel transport system
M00207	0.298726	0.120753	0.021983	0.0696129	Multiple sugar transport system
M00247	-0.124295	0.0570265	0.0408144	0.110782	Putative ABC transport system
*The model coefficient value (effect size) computed by Maaslin2 [49]
** Q values depicted In red correspond to taxa or modules considered in the model, but not significant after P value correction.
